# Supplementary material for: Curvature-Influenced Electrocatalytic NRR Reactivity by Heme-like FeN4-Site on Carbon Materials
Source: Molecules. 2025 Apr 8;30(8):1670. doi: 10.3390/molecules30081670 (PMC12029958; doi:10.3390/molecules30081670)
Supplement: Supplementary file 1 [file molecules-30-01670-s001.zip]

Archive with 1 entries (1 files):
- molecules-3511510-supplementary.pdf
